# Supplementary material for: MYC Protein Expression in Primary Diffuse Large B-Cell Lymphoma of the Central Nervous System
Source: PLoS One. 2014 Dec 5;9(12):e114398. doi: 10.1371/journal.pone.0114398 (PMC4257680; doi:10.1371/journal.pone.0114398)
Supplement: Table S1 — Clinical and pathologic features of CNS DLBCL. (XLSX) [file pone.0114398.s001.xlsx]

## Sheet: Sheet1
Age at diagnosis	Gender	Supratentorial or infratentorial	Deep brain structure involvement	Single or multiple tumor masses on imaging	Cytomorphologic subtype	Architectural pattern	MYC protein expression (%)	Ki67 proliferation index (%)	BCL2 (%)	CD10	BCL6	MUM1	Cell-of-origin subtype	Karyotype	FISH for MYC	ECOG score	KPS	LDH	Chemotherapy regimen	Progression-free survival (months)	Overall survival (months)	Death
47	Male	Supratentorial	No	Multiple	Centroblastic	Diffuse	50	50	0	Negative	Positive	Negative	GCB			2	60	155	Methotrexate	128.059	128.059	No
56	Male	Supratentorial	No	Multiple	Centroblastic	Diffuse	70	40	80	Negative	Negative	Positive	Non-GCB			2	60		Methotrexate	10.8224	10.8224	No
55	Female	Infratentorial	No	Single	Centroblastic	Diffuse	20	30	50	Negative	Positive	Positive	Non-GCB		Failure	1	90	319	Methotrexate	112.138	117.336	No
67	Female	Supratentorial	No	Multiple	Centroblastic	Diffuse	30	30	40	Negative	Positive	Positive	Non-GCB			1	80		Methotrexate	3.55263	15.6908	No
80	Female	Supratentorial	Yes	Multiple	Centroblastic	Diffuse	60	80	90	Negative	Positive	Positive	Non-GCB			3	60	226	Methotrexate	2.73026	2.73026	No
61	Male	Supratentorial	Yes	Single	Plasmacytoid	Diffuse	50	30	100	Negative	Positive	Positive	Non-GCB		Failure	2	60	145	Methotrexate	19.7039	19.7039	No
59	Female	Supratentorial	No	Multiple	Centroblastic	Perivascular	50	50	70	Negative	Positive	Positive	Non-GCB			2	70	232	Methotrexate	26.0855	29.7697	No
51	Female	Supratentorial	No	Single	Centroblastic	Diffuse	30	80	100	Negative	Positive	Positive	Non-GCB		Failure	1	90		Rituximab, temodar, methotrexate	1.97368	2.33553	No
68	Female	Supratentorial	Yes	Single	Centroblastic	Diffuse	80	90	100	Negative	Positive	Positive	Non-GCB		Negative	1	90		R-MVP	4.04605	5.82237	No
51	Female	Supratentorial	No	Multiple	Centroblastic	Diffuse	40	70	30	Negative	Positive	Positive	Non-GCB	46,XX,dup(1)(q21q31),add(14)(q32)[21]		2	60	493	R-MVP, cytarabine	6.90789	7.5	No
69	Female	Supratentorial	No	Multiple	Centroblastic	Diffuse	80	90	100	Negative	Positive	Positive	Non-GCB	Failure	3 copies	2	70	288	R-MVP, cytarabine	6.54605	7.99342	No
64	Male	Supratentorial	Yes	Multiple	Centroblastic	Diffuse	80	90	100	Negative	Positive	Positive	Non-GCB	Failure	Negative	2	60	158	R-MVP, cytarabine	9.40789	10.2303	No
41	Male	Supratentorial	No	Multiple	Centroblastic	Perivascular	30	30	50	Positive	Positive	Negative	GCB			2	70		R-MVP, cytarabine	37.8618	37.8618	No
78	Female	Supratentorial	No	Multiple	Centroblastic	Diffuse	30	90	100	Negative	Positive	Positive	Non-GCB		Negative	3	50	213	R-MVP, cytarabine, WBRT	6.875	7.86184	No
58	Male	Supratentorial	Yes		BCLU	Diffuse	40	80	100	Positive	Positive	Positive	GCB		Failure	1	90		R-MVP, cytarabine, WBRT	25.9211	28.8816	No
49	Male	Supratentorial	No	Multiple	Centroblastic	Diffuse	30	40	30	Negative	Positive	Negative	GCB			2	70	1931		1.64474	1.64474	No
62	Female	Supratentorial	No	Multiple	Centroblastic	Perivascular	50	100	90	Positive	Positive	Positive	GCB			3	50	277	Methotrexate	2.5	6.34868	No
64	Female	Supratentorial	Yes	Single	Anaplastic	Diffuse	60	40	100	Positive	Positive	Positive	GCB	84~85<4N>,XX,dup(1)(q25q31),add(2)(p24),+add(2)(p24),i(4)(q10)x2,t(3;22)(q27;q11.2)x2,-5x2,-6x2,+7,-8x3,i(8)(q10),-10,hsr(11)(p11.2p15)x2,add(15)(p11.2),-17,add(17)(p11.2),add(18)(q23)x2,+1~7mar[cp16]	6 copies	1	90		Methotrexate, WBRT	1.67763	36.6118	No
64	Female	Supratentorial	Yes	Multiple	Centroblastic	Perivascular	60	90	90	Negative	Negative	Positive	Non-GCB	49~51,XX,+3,+del(6)(q13),add(11)(q23),add(12)(p13),+13,-15,der(19)t(11;19)(q13.1;q13.4)x2,1~2mar[cp20]		1	80	377	Methotrexate, rituximab, procarbazine, WBRT	3.02632	26.3487	No
60	Male	Supratentorial	No	Single	Centroblastic	Diffuse	20	80	20	Negative	Positive	Positive	Non-GCB	Failure		1	80		Rituximab, temodar, methotrexate, WBRT	20.3618	60.4605	No
38	Male	Supratentorial	No	Multiple	Centroblastic	Perivascular	80	70	100	Negative	Positive	Positive	Non-GCB			3	50	224	R-MVP, WBRT	8.32237	21.3158	No
63	Male	Supratentorial	Yes	Multiple	Centroblastic	Perivascular	30	40	50	Negative	Positive	Negative	GCB			2	60		Methotrexate	6.875	8.51974	No
69	Female	Supratentorial	Yes	Single	Centroblastic	Diffuse	70	90	80	Positive	Positive	Positive	GCB	48~49,-X,der(X)t(X;1)(q28;q21),add(2)(p23),t(4;12)(q12;q14),del(6)(p23;q13),+13,del((17)(p11.1),+21,+1~2mar[cp20]	Negative	1	80	240	Methotrexate, rituximab		53.3882	No
60	Male	Supratentorial	No	Single	Centroblastic	Perivascular	30	50	20	Positive	Positive	Negative	GCB			1	80		No treatment		0.0657895	No
74	Female	Supratentorial	No	Single	Centroblastic	Diffuse	40	80	20	Negative	Positive	Positive	Non-GCB	Failure		1	90				0.0657895	No
65	Female	Infratentorial	Yes	Multiple	Plasmacytoid	Diffuse	60	70	100	Positive	Positive	Negative	GCB		Negative	1	90	328			0.263158	No
72	Female	Supratentorial	No	Single	Centroblastic	Diffuse	30	80	10	Negative	Positive	Positive	Non-GCB								0.0328947	No
73	Male	Supratentorial	No	Single	Centroblastic	Diffuse	50	80	90	Negative	Positive	Positive	Non-GCB		Negative	1	90				0.230263	No
58	Male	Infratentorial	Yes	Single	Centroblastic	Diffuse	80	90	90	Negative	Positive	Positive	Non-GCB		Negative	1	90				0.131579	No
65	Male	Supratentorial	No	Multiple	Centroblastic	Diffuse	80	80	80	Positive	Positive	Positive	GCB			2	60	122			24.4079	No
46	Male	Supratentorial	No	Multiple	Centroblastic	Perivascular	60	80	10	Positive	Positive	Positive	GCB			1	80				0.0328947	No
77	Female	Supratentorial	No	Single	Centroblastic	Diffuse	50	60	20	Negative	Positive	Negative	GCB			2	60		Methotrexate	3.94737	11.1513	Yes
70	Male	Supratentorial	Yes	Multiple	Centroblastic	Diffuse	60	70	Insufficient	Negative	Positive	Negative	GCB			1	70		Methotrexate	23.3882	25.0658	Yes
70	Female	Supratentorial	No	Single	Centroblastic	Diffuse	70	80	90	Negative	Positive	Positive	Non-GCB		Failure	2	60		Methotrexate	63.0921	77.3684	Yes
60	Female	Supratentorial	Yes	Single	Centroblastic	Diffuse	30	50	80	Negative	Positive	Positive	Non-GCB			1	80		Methotrexate	50.6908	55.8882	Yes
65	Female	Supratentorial	Yes	Single	Centroblastic	Diffuse	40	90	100	Negative	Positive	Positive	Non-GCB		Failure	1	80	285	Methotrexate	34.3421	36.3816	Yes
72	Male	Supratentorial	No	Multiple	Centroblastic	Diffuse	60	60	100	Negative	Positive	Positive	Non-GCB		Failure	2	70		Methotrexate	28.7171	100.592	Yes
81	Female	Supratentorial	No	Multiple	BCLU	Diffuse	60	90	90	Negative	Positive	Positive	Non-GCB			3	50	145	Methotrexate	9.67105	19.7039	Yes
72	Female	Supratentorial	No	Single	Plasmacytoid	Diffuse	70	70	100	Negative	Positive	Positive	Non-GCB		Failure	3	50		Methotrexate	6.41447	46.6776	Yes
37	Male	Infratentorial	No	Multiple	BCLU	Perivascular	60	70	100	Negative	Positive	Positive	Non-GCB		Failure	2	60	319	Methotrexate, thiotepa	4.30921	4.30921	Yes
75	Female	Supratentorial	No	Single	Centroblastic	Diffuse	80	90	100	Negative	Positive	Positive	Non-GCB	48~49,XX,add(4)(q31),del(6)(?q21q25),+7,del(9)(q22q22),i(12)(q10),add(15)(p11.2),+1~2mar[cp10]		2	60	170	R-MVP	2.00658	2.99342	Yes
70	Female	Supratentorial	No	Multiple	Immunoblastic	Diffuse	40	60	80	Negative	Positive	Positive	Non-GCB			3	50		Methotrexate	1.28289	16.5132	Yes
64	Male	Supratentorial	No	Single	Centroblastic	Diffuse	80	90	90	Negative	Positive	Positive	Non-GCB	78,<3N>, XX,-Y,+2,+3,+5,+6,add(8)(p15),+10,add(12)(p13)x2,add(14)(q32), +15,+16,-18,-19,+21,-22,+1-5mar[1]	4 copies	2	60	350	Methotrexate	1.67763	1.67763	Yes
80	Female	Supratentorial	Yes	Multiple	Centroblastic	Perivascular	50	50	10	Negative	Positive	Negative	GCB			1	70	303	Methotrexate	3.28947	7.59868	Yes
81	Female	Supratentorial	No	Single	Centroblastic	Diffuse	70	70	90	Negative	Positive	Positive	Non-GCB			2	60		Methotrexate	2.03947	4.83553	Yes
87	Female	Supratentorial	No	Single	Centroblastic	Diffuse	30	90	90	Negative	Positive	Positive	Non-GCB			1	80		Methotrexate	5.95395	8.71711	Yes
76	Female	Infratentorial	Yes	Single	BCLU	Diffuse	20	90	100	Negative	Positive	Positive	Non-GCB			2	60		Methotrexate	16.8421	29.8355	Yes
71	Female	Infratentorial	Yes	Multiple	Centroblastic with signet ring features	Diffuse	80	70	100	Negative	Positive	Positive	Non-GCB		Failure	1	80		Methotrexate	1.41447	3.38816	Yes
77	Male	Supratentorial	No	Single	Centroblastic	Perivascular	50	50	70	Negative	Positive	Positive	Non-GCB		Failure	4	30		Methotrexate	1.61184	2.73026	Yes
59	Female	Supratentorial	Yes	Multiple	Centroblastic	Perivascular	40	20	70	Negative	Positive	Positive	Non-GCB			1	90		Methotrexate	13.8487	14.0789	Yes
67	Male	Supratentorial	No	Single	Centroblastic	Diffuse	30	80	50	Positive	Positive	Positive	GCB			1	90		MVP, cytarabine, temodar	22.1711	37.8947	Yes
50	Female	Supratentorial	Yes	Multiple	Centroblastic	Diffuse	60	70	90	Negative	Positive	Positive	Non-GCB			2	60		Methotrexate, taxol, WBRT	1.64474	6.44737	Yes
82	Female	Supratentorial	Yes	Single	Centroblastic	Diffuse	40	80	90	Negative	Positive	Positive	Non-GCB	48,XX,del(6)(q15),+12,+13[20]		3	40			0.921053	0.921053	Yes
80	Male	Supratentorial	No	Single	Immunoblastic	Diffuse	50	90	20	Negative	Positive	Positive	Non-GCB		Rearranged	2	70			2.36842	2.36842	Yes
77	Female	Supratentorial	No	Multiple	Centroblastic	Diffuse	40	90	100	Positive	Positive	Positive	GCB	46,XX,del(1)(q32),dup(3)(p23p25),del(9)(p21),der(13)t(1;13)(q21;q34),amp(19)(q13.2q13.4)[23]		4	40	311	No treatment		0.625	Yes
72	Male	Supratentorial	Yes		Centroblastic with signet ring features	Diffuse	10	70	10	Positive	Positive	Negative	GCB		Failure	4	20		No treatment		1.28289	Yes
85	Female	Supratentorial	Yes	Multiple	BCLU	Diffuse	40	50	100	Negative	Negative	Positive	Non-GCB			3	50		No treatment		3.45395	Yes
63	Male	Infratentorial	Yes	Single	Plasmacytoid	Diffuse	20	20	100	Negative	Negative	Positive	Non-GCB			4	30		No treatment		0.164474	Yes
50	Female	Supratentorial	Yes	Multiple	Centroblastic	Diffuse	50	70	100	Negative	Positive	Positive	Non-GCB		Failure	1	80				37.3026	Yes
NA: Not available
BCLU: B-cell lymphoma, unclassifiable, with features intermediate between DLBCL and Burkitt lymphoma
GCB: Germinal center B-cell
R-MVP: Rituximab, methotrexate, procarbazine, and vincristine
WBRT: Whole brain radiation therapy
