# Supplementary material for: MYC Protein Expression in Primary Diffuse Large B-Cell Lymphoma of the Central Nervous System
Source: PLoS One. 2014 Dec 5;9(12):e114398. doi: 10.1371/journal.pone.0114398 (PMC4257680; doi:10.1371/journal.pone.0114398)
Supplement: Table S2 — Details of statistical analyses. (XLSX) [file pone.0114398.s002.xlsx]

## Sheet: Cell-of-origin comparisons
Variable	GCB	non-GCB	p-value
MYC expression ≥40%	0.5	0.76	>0.1
Mean MYC expression	0.46	0.52	>0.1
BCL2 expression ≥70%	0.41	0.83	0.003
MYC expression ≥40% and BCL2 expression ≥70%	0.68	0.41	0.08
Mean Ki67	0.65	0.69	>0.1

## Sheet: Survival analysis
Analysis of risk of disease progression
		B	S.E.	Wald	df	Sig.	Exp(B)
	CD10+	0.916	0.97	0.893	1	0.345	2.5
	Constant	-0.511	0.327	2.446	1	0.118	0.6
		B	S.E.	Wald	df	Sig.	Exp(B)
	BCL6+	-0.425	1.448	0.086	1	0.769	0.654
	Constant	0	1.414	0	1	1	1
		B	S.E.	Wald	df	Sig.	Exp(B)
	MUM1+/IRF4+	0.598	0.899	0.442	1	0.506	1.818
	Constant	-0.916	0.837	1.199	1	0.273	0.4
		B	S.E.	Wald	df	Sig.	Exp(B)
	Rituximab treatment	-0.83	0.762	1.188	1	0.276	0.436
	Constant	-0.268	0.368	0.53	1	0.467	0.765
		B	S.E.	Wald	df	Sig.	Exp(B)
	WBRT treatment	1.749	0.918	3.627	1	0.057	5.75
	Constant	-0.833	0.379	4.835	1	0.028	0.435
		B	S.E.	Wald	df	Sig.	Exp(B)
	Perivascular pattern	-1.627	0.78	4.351	1	0.037	0.196
	Constant	0.847	0.69	1.508	1	0.22	2.333
		B	S.E.	Wald	df	Sig.	Exp(B)
	Ki67	0.012	0.015	0.664	1	0.415	1.012
	Constant	-1.211	1.044	1.345	1	0.246	0.298
Analysis of risk of death
		B	S.E.	Wald	df	Sig.	Exp(B)
	CD10+	-1.226	0.728	2.839	1	0.092	0.293
	Constant	0.128	0.292	0.191	1	0.662	1.136
		B	S.E.	Wald	df	Sig.	Exp(B)
	BCL6+	-0.109	1.036	0.011	1	0.916	0.897
	Constant	0	1	0	1	1	1
		B	S.E.	Wald	df	Sig.	Exp(B)
	MUM1+/IRF4+	0.365	0.706	0.267	1	0.605	1.44
	Constant	-0.405	0.645	0.395	1	0.53	0.667
		B	S.E.	Wald	df	Sig.	Exp(B)
	Rituximab treatment	-3.265	1.103	8.768	1	0.003	0.038
	Constant	0.78	0.364	4.591	1	0.032	2.182
		B	S.E.	Wald	df	Sig.	Exp(B)
	WBRT treatment	-2.097	1.136	3.407	1	0.065	0.123
	Constant	0.305	0.352	0.752	1	0.386	1.357
		B	S.E.	Wald	df	Sig.	Exp(B)
	Perivascular pattern	0.736	0.678	1.176	1	0.278	2.087
	Constant	-0.693	0.612	1.281	1	0.258	0.5
		B	S.E.	Wald	df	Sig.	Exp(B)
	Ki67	0.004	0.012	0.116	1	0.733	1.004
	Constant	-0.392	0.892	0.193	1	0.66	0.676
Analysis of risk of progression
Variable	Hazard ratio	p-value
MYC ≥40% vs. MYC <40%	0.806	0.683
BCL2 ≥70% vs. BCL2 <70%	1.03	0.956
MYC ≥40% and BCL2 ≥70% vs. MYC <40% and BCL2 <70%	0.776	0.602
GCB vs. non-GCB	1.363	0.685
Analysis of risk of death
Variable	hazard ratio	p-value
MYC ≥40% vs. MYC <40%	0.729	0.495
BCL2 ≥70% vs. BCL2 <70%	0.814	0.691
MYC ≥40% and BCL2 ≥70% vs. MYC <40% and BCL2 <70%	0.873	0.743
GCB vs. non-GCB	0.838	0.751
GCB: Germinal center B-cell
WBRT: Whole brain radiation therapy
